# Supplementary material for: The intrinsic dimension of protein sequence evolution
Source: PLoS Comput Biol. 2019 Apr 8;15(4):e1006767. doi: 10.1371/journal.pcbi.1006767 (PMC6472826; doi:10.1371/journal.pcbi.1006767)
Supplement: S1 File — The archive contains the following files we used to run the ID analysis: (i) a readme file, (ii) a shell script file, (iii) a fasta file containing protein sequences, (iv) the main c++ file for the analysis. (ZIP) [file pcbi.1006767.s003.zip]

Archive with 5 entries (4 files):
- PIPELINE/
- PIPELINE/ID_pipeline.sh
- PIPELINE/TWO-NN_proteins.cc
- PIPELINE/readme.txt
- PIPELINE/seq.fasta
