# Supplementary material for: The intrinsic dimension of protein sequence evolution
Source: PLoS Comput Biol. 2019 Apr 8;15(4):e1006767. doi: 10.1371/journal.pcbi.1006767 (PMC6472826; doi:10.1371/journal.pcbi.1006767)
Supplement: S1 File — The archive contains the following files we used to run the ID analysis: (i) a readme file, (ii) a shell script file, (iii) a fasta file containing protein sequences, (iv) the main c++ file for the analysis. (ZIP) [file pcbi.1006767.s003.zip › PIPELINE/ID_pipeline.sh]

# Usage: . ID_pipeline.sh yourfastas.fasta
#  ----- testing: use "seq.fasta" file
 
# Third-party Software needed:
# BLAST (makeblastdb and blastp)
# GNUPLOT 5.0    
# G++
 
makeblastdb_command="makeblastdb "  #command you need to run makeblastdb
blastp_command="blastp "            #command you need to run blastp

gnuplot_command="gnuplot "  #command you need to run gnupplot
gplusplus_command="g++ "    #command you need to compiile with g++
num_threads=12              #number of threads for blast

inputfastafile=$1

 # create a dictionary to retrieve the sequences if needed
awk 'BEGIN{i=1;}{if(index($1,">")==1){print i, $0; i++}}' $inputfastafile > seq_dictionary.txt

 #create a BLAST database
mkdir db

$makeblastdb_command -in $inputfastafile -title db -dbtype prot -out ./db/db -parse_seqids
echo "run BLAST with evalue equal to 10. This will take some time...."
$blastp_command -query $inputfastafile -db ./db/db -evalue 10 -out ./db/seq_BLAST.txt -max_target_seqs 500 -outfmt "6 qseqid sseqid qlen slen length pident evalue bitscore" -num_threads $num_threads


 #sort the dataset according to the evalue
sort -gk1 -gk2 -gk7 ./db/seq_BLAST.txt  > sorted.dat

 #and retain only the best matching option for each couple
awk 'BEGIN{old_lin=""; old_ind1=""; old_ind2=""}{if((old_ind1==$1)&&(old_ind2==$2)){}else{print $0} old_lin=$0; old_ind1=$1; old_ind2=$2}' sorted.dat > new_sort.dat


# remove temporary files
rm sorted.dat -f
rm -f seq_cd.fasta.clstr -f
rm -f ./db/db.phr -f
rm -f ./db/db.pin -f
rm -f ./db/db.pog -f
rm -f ./db/db.psd -f
rm -f ./db/db.psi -f
rm -f ./db/db.psq -f


tot=`tail -1 new_sort.dat | awk '{print $1}'`

echo " Calculate the distances between the sequences":

awk '{if($2!=o2)print $1,$2,$8;o2=$2}' new_sort.dat  | \
awk -v tot=$tot '{dd[$1,$2]=$3}
      END{for(i=1;i<tot;i++)for(j=i+1;j<=tot;j++){
                 dist=10.;
                  dist0=1000.;
                 if(dd[i,j]>0 && dd[j,i]>0){
                       M=dd[i,i];if(dd[j,j]>M)M=dd[j,j];
                       H=dd[i,j];if(dd[j,i]>H)H=dd[j,i]
                        dist=1.-H/M
                        dist0=dd[i,i]+dd[j,j]-dd[i,j]-dd[j,i]};
                  print i,j,dist}}' > dist_bit.dat


# compile the code for computing the ID

$gplusplus_command -O3 -std=gnu++0x -o t.x TWO-NN_proteins.cc


rm -f file_parabola
rm -f file_plot
echo " compute the distance of the first and of the second neighbour (written on r_list.dat)"
# the only input required is a file containing the distances between pair of sequences (dist_bit.dat)

./t.x -input dist_bit.dat -dist >& /dev/null
# the only output that is used afterwards is the file r_list.dat, which contains the distance of the first and the second neighbour.


echo ""
echo "now compute the ID, following the procedure in ref [Facco et al]," 
echo  "pruning the list of ditances r_list.dat at different rc thresholds"
echo "the output is a file rcbit_dim_rms.dat, containing the value of rc, the ID and the error on the fit."

rm -f rcbit_dim_rms.dat
ircmin=`sort -gk2 r_list.dat | head -50 | tail -1 | awk '{print int($2*100)}'`
ircmax=`sort -gk2 r_list.dat | awk '$2<1' | tail -1 | awk '{print int($2*100)}'`
for ((i=${ircmin};i<${ircmax};i++)) ; do
 rc=`echo $i | awk '{print 0.01*$1}'` 
	awk -v rc=$rc '$2<rc' r_list.dat > t1
 nl=`awk 'END{print NR}' t1`; awk '{print $2/$1}' t1 | sort -g | awk -v nl=$nl '{print log($1),-log(1.-NR/nl)}' > nu.dat 
	c=`wc -l nu.dat | awk '{print $1}'`
	a=`awk -v c=$c  'BEGIN{printf s"%i \n", c*0.9 }'`
	head -$a nu.dat > nu_smallest.dat
	$gnuplot_command -e "set fit quiet; f b*x 'nu_smallest.dat' u 1:2 via b"
	rms=`grep rms fit.log | tail -1 | awk '{print $8}'`
	dim=`grep b fit.log | tail -1 | awk '{print $3}'`
	echo $rc $dim $rms >> rcbit_dim_rms.dat
done

echo ""
echo "fit the data in  rcbit_dim_rms.dat 4 degree polynomial"

$gnuplot_command -e "set fit quiet;f aa+bb*x+cc*x**2+dd*x**3+ee*x**4 \"<awk '\$2>1.' rcbit_dim_rms.dat\" u 1:3  via aa,bb,cc,dd,ee"
aa=`grep "aa              =" fit.log | tail -1 | awk '{print $3}'`
bb=`grep "bb              =" fit.log | tail -1 | awk '{print $3}'`
cc=`grep "cc              =" fit.log | tail -1 | awk '{print $3}'`
dd=`grep "dd              =" fit.log | tail -1 | awk '{print $3}'`
ee=`grep "ee              =" fit.log | tail -1 | awk '{print $3}'`
poli_rms=`grep rms fit.log | tail -1 | awk '{print $8}'`

echo ""
echo "find  the value of rc  for which the minimum of the polynomial is obtained"
rcmin=2.;
mmin=100.;
count=0;


for ((i=${ircmin};i<${ircmax};i++)) ; do
 rc=`echo $i | awk '{print 0.01*$1}'`  
	mmin2=`awk -v aa=$aa -v bb=$bb -v cc=$cc -v dd=$dd -v ee=$ee -v rc=$rc 'BEGIN{print aa+bb*rc+cc*rc**2+dd*rc**3+ee*rc**4}'`
	rcmin2=$rc
	rcmin=`awk -v mmin2=$mmin2 -v mmin=$mmin -v rcmin=$rcmin -v rcmin2=$rcmin2 'BEGIN{if(mmin2<mmin){print rcmin2}else{print rcmin}}'`
	mmin=`awk -v mmin2=$mmin2 -v mmin=$mmin 'BEGIN{if(mmin2<mmin){print mmin2}else{print mmin}}'`			
done

echo ""
echo "rcmin=" $rcmin 

dmin=`head -1 rcbit_dim_rms.dat | awk -v rcmin=$rcmin 'BEGIN{while(getline<"temp">0){D[$1]=$2;}}{print D[rcmin]}' `
rmsmin=`head -1 rcbit_dim_rms.dat | awk -v rcmin=$rcmin 'BEGIN{while(getline<"temp">0){R[$1]=$3;}}{print R[rcmin]}' `

#echo "x" $rcmin $dmin $rmsmin $poli_rms
#echo "x" $rcmin $dmin $rmsmin > file_poly 

echo ""
echo "fit with 2 degree polynomial only the points around the minimum"

#echo "mmin= "$mmin t
#echo "poli_rms= "$poli_rms

awk -v mmin=$mmin -v poli_rms=$poli_rms 'BEGIN{a=(mmin+poli_rms)}{if($3<a&&NR>2) {print};}' rcbit_dim_rms.dat > tt

$gnuplot_command -e "set fit quiet;f c+b*x+a*x**2 'tt' u 1:3  via c,b,a"
a=`grep "a               =" fit.log | tail -1 | awk '{print $3}'`
b=`grep "b               =" fit.log | tail -1 | awk '{print $3}'`
c=`grep "c               =" fit.log | tail -1 | awk '{print $3}'`

#echo "a" $a "b" $b "c" $c 

echo ""
echo "Find the minimum of the degree 2 polynomial"
vertex=`awk -v a=$a -v b=$b 'BEGIN{c=-b/(a*2);print c}' `

#echo $vertex

 #2 degree polynomial equation
echo $c+$b*x+$a*x**2 > parabola.dat 


cp tt tt1

#echo p $aa+$bb*x+$cc*x**2+$dd*x**3+$ee*x**4, $c+$b*x+$a*x**2, \'rcbit_dim_rms.dat\' u 1:3 w lp, \'tt1\' u 1\:3 \w lp

echo p $aa+$bb*x+$cc*x**2+$dd*x**3+$ee*x**4, $c+$b*x+$a*x**2, \'rcbit_dim_rms.dat\' u 1:3 w lp, \'tt1\' u 1\:3 \w lp >> file_plot

 #generate the dimension with the value of rc minimizing the second order polynomial
	
d_min=0
d_max=20

d_min=`awk 'BEGIN{d_min=20;}{if($2<d_min&&NF==3) d_min=$2}END{print d_min}' tt`
d_max=`awk 'BEGIN{d_max=0;}{if($2>d_max&&NF==3) d_max=$2}END{print d_max}' tt`

err_d=`awk -v d_min=$d_min -v d_max=$d_max 'BEGIN{print d_max-d_min}'`
echo "INTRINSID DIMENSION OF THE SET OF SEQUENCES (minimum)= "$d_min
echo "                                            (maximum)= "$d_max  

rc=$vertex

awk -v rc=$rc '$2<rc' r_list.dat > t1; nl=`awk 'END{print NR}' t1`; awk '{print $2/$1}' t1 | sort -g | awk -v nl=$nl '{print log($1),-log(1.-NR/nl)}' > res 
c=`wc -l res | awk '{print $1}'`
a=`awk -v c=$c 'BEGIN{printf "%i \n", c*90/100 }'`
head -$a res > h
	
$gnuplot_command -e "set fit quiet; f b*x 'h' u 1:2 via b"
rms_final=`grep rms fit.log | tail -1 | awk '{print $8}'`
dim_final=`grep b fit.log | tail -1 | awk '{print $3}'`


echo "x" $rc 'dim= ' $dim_final $rms_final  'd_min= ' $d_min 'd_max= ' $d_max $err_d > file_info #value of dim etc rc*=vertex
	
$gnuplot_command -persist < file_plot

rm -f fit.log
