# Supplementary material for: The intrinsic dimension of protein sequence evolution
Source: PLoS Comput Biol. 2019 Apr 8;15(4):e1006767. doi: 10.1371/journal.pcbi.1006767 (PMC6472826; doi:10.1371/journal.pcbi.1006767)
Supplement: S1 File — The archive contains the following files we used to run the ID analysis: (i) a readme file, (ii) a shell script file, (iii) a fasta file containing protein sequences, (iv) the main c++ file for the analysis. (ZIP) [file pcbi.1006767.s003.zip › PIPELINE/TWO-NN_proteins.cc]

//questo e' per le proteine. Vogliamo avere un output di fun.dat in cui sulla terza colonna c'e' l'indice, in questo modo possiamo verificare come varia l'S set in base alla sequence identity

//g++ -g -std=c++0x -o a.x /scratch/pfam/RELEASE_31/TWO-NN_proteins.cc

// Usage: ./a.x -input <filename> {-coord|-dist} [-discard <fraction>]

// >> dd o >> xx >> yy >> dd? //dddd

#include <stdio.h>
#include <stdlib.h>
#include <string.h>
#include <iostream>
#include <fstream>
#include <string>
#include <sstream>
#include <cstring>
#include <vector>
#define _USE_MATH_DEFINES
#include <math.h>
#include <complex>
#include <functional>
#include <algorithm> 
#include <numeric>
#include <assert.h>
#include <limits>

using namespace std;

struct nu_r1_index{
	double nu1;
	double r1;
	int index;
};

bool customer_sorter_nu(nu_r1_index const& lhs, nu_r1_index const& rhs) 
{
  return lhs.nu1 < rhs.nu1;
}


double DistValue(int i, int j, int N, const vector<double>& Dist, bool TriangSup){
	int ll, mm, kk;
	ll=max(i,j);
	mm=min(i, j);
	if(TriangSup) 
		kk=mm*(2*N-mm-3)/2.+ll;
	else
		kk=(ll*ll-ll)/2.+mm+1;
	return Dist[kk-1];
}


void find_nearest_coo(vector<double>& D1,vector<double>& D2, vector<double>& X, int N, int ncoords, bool periodicB){

	double maxdist=numeric_limits<double>::max();;
	double L[ncoords];
	double dist, d1, d2;
	for(int cc=0; cc<ncoords; cc++){
	    	L[cc]=1.;  
	}
	double Xtemp[ncoords];

	for(int i=0; i<N; i++){
		d1=maxdist;
		d2=maxdist;
		for(int j=0; j<N; j++){
			if(j!=i){
				dist=0.;
				for(int cc=0; cc<ncoords; cc++){
					Xtemp[cc]=X.at(i*ncoords+cc)-X.at(j*ncoords+cc);
					if(periodicB){
						if(abs(Xtemp[cc])>L[cc]*0.5) 
							if(X.at(i*ncoords+cc)>X.at(j*ncoords+cc)) Xtemp[cc]=L[cc]-Xtemp[cc];
							else Xtemp[cc]=L[cc]+Xtemp[cc];
					}
					dist+=Xtemp[cc]*Xtemp[cc];
				}
				dist=sqrt(dist); 

				if(dist<d1&&dist<d2){//controllare
					d2=d1;
					d1=dist;
				}
				else if(dist>=d1&&dist<d2){
				d2=dist;
				}                   
			}
		}
		D1.push_back(d1);
		D2.push_back(d2);
	}

	return;
}


void find_nearest_dist(vector<double>& D1, vector<double>& D2, const vector<double>& Dist, const int N, const bool TriangSup)
{
	for(int i=0; i<N; i++){
		double d1 = numeric_limits<double>::max();
		double d2 = numeric_limits<double>::max();
		for(int j=0; j<N; j++){
			if(j!=i){
				double dist = DistValue(i,j,N,Dist,TriangSup);
				if(dist<d1&&dist<d2){//controllare
					d2=d1;
					d1=dist;
				}
				else if(dist>=d1&&dist<d2){
					d2=dist;
				}
			}
		}
		D1.push_back(d1);
		D2.push_back(d2);
	}

}

void compute_d(vector<double>& D1, vector<double>& D2, double& dim, int N, double frac, int nbox, int& N_retained){

	// COMPUTE VECTOR NU
	
	ofstream file_rlist("r_list.dat");
	ofstream file_nulist("nu_list.dat");       

	vector<double> NU;

	double num, den;
	double nu;

	for(int i=0; i<N; i++){

		num=D2[i];
		den=D1[i];

		nu=num/den;

		if(nu>=1.){
			file_rlist<<den<<' '<<num<<endl;
			file_nulist<<nu<<endl;
			NU.push_back(nu);
		}
	}

	int NNew=NU.size();

	//cout<<"  Number of retained points "<<NNew<<endl;

	// struct per tenere traccia degli indici

	//TODO

	if (nbox==1)
	{
		ofstream file_ind("sorted_indexes.dat");
		ofstream file_nutot("nu_tot.dat");	
		vector<nu_r1_index> NU_R1_IND;
		struct nu_r1_index s;

		for( int i=0; i<NNew; i++)
		{
			s={NU.at(i), D1.at(i), i};
			NU_R1_IND.push_back(s);
			file_nutot<<NU.at(i)<<endl;
		}

		partial_sort( NU_R1_IND.begin(), NU_R1_IND.begin()+N, NU_R1_IND.end(), &customer_sorter_nu);

		for(int i=0; i<NNew; i++){
			file_ind<<NU_R1_IND[i].index<<' '<<NU_R1_IND[i].nu1<<' '<<NU_R1_IND[i].r1<<endl;
		}

		file_ind.close();
		file_nutot.close();


	}

	sort(NU.begin(), NU.end());

	file_nulist.close();
	file_rlist.close();

	// FIT
 
	double XX[NNew], YY[NNew]; //XX=log(nu), YY=log(1-F(nu))
  
	if (nbox==1)
	{
		ofstream file_fun("fun.dat");
		for(int i=0; i<NNew; i++)
		{
		 	XX[i]=log(NU.at(i));
			YY[i]=log(1.-double(i)/double(NNew));
			file_fun<<XX[i]<<' '<<-YY[i]<<endl;
		}
		file_fun.close();
	}
  
	for(int i=0; i<NNew; i++){
	 	XX[i]=log(NU.at(i));
		YY[i]=log(1.-double(i)/double(NNew));
	}

	double sumX, sumY, sumXY, sumX2, sumY2, sumErr;

	sumX=0.;
	sumY=0.;
	sumXY=0.;
	sumX2=0.;
	sumY2=0.;
	sumErr=0.;
 

	int Ncut=int(double(NNew)*frac);

	if (nbox==1){
		N_retained=Ncut;
	}

	for(int i=0; i<Ncut; i++){
		sumX+=XX[i];
		sumY+=YY[i];
		sumXY+=XX[i]*YY[i];
		sumX2+=XX[i]*XX[i]; 
		sumY2+=YY[i]*YY[i];     
	}
  
	dim=-sumXY/sumX2;  //formula del fit con a*x

	double minval=sqrt(sumY2-sumXY*sumXY/sumX2)/double(Ncut);

	//cout<< "dim= "<<dim<<' '<<endl;


}


bool parse_command_line(string& filename, bool& coordinates, double& frac_retained,
						int argc, char* argv[])
{
	static string usage_string =
		"\n"		
		"Usage: " + string(argv[0]) + " -input <filename> {-coord|-dist} [-discard <fraction>]\n"
		"\n"	
		"       -input:   specify the file from which to read the input data;\n"
		"       -coord:   interpret the input data as a table of coordinates, where\n"
		"                 each row is an n-dimensional list of numbers;\n"
		"       -dist:    interpret the input data as a list of distances, where each\n"
		"                 line is a triplet (i,j,dist) and dist is the distance between\n"
		"                 points i and j;\n"
		"       -discard: (optional) specify the fraction of points to discard in [0,1) ( default: 0.1)\n"
		"\n";	

	if (argc<=1) {
		cerr << usage_string << flush;
		return false;
	}

	bool found_input = false;
	bool found_format = false;
	for (int i=1; i<argc; i++) {
		if (!strcmp(argv[i], "-input")) {
			if(i+1 >= argc) {
				cerr << "\nERROR: Missing argument for option -input\n";
				return false;
			}
			found_input = true;
			filename = string(argv[i+1]);
			i++;
		} else if (!strcmp(argv[i], "-dist")) {
			found_format = true;
			coordinates = false;
		} else if (!strcmp(argv[i], "-coord")) {
			found_format = true;
			coordinates = true;
		} else if (!strcmp(argv[i], "-discard")) {
			if(i+1 >= argc) {
				cerr << "\nERROR: Missing argument for option -discard\n";
				return false;
			}
			double frac_discard = std::atof(argv[i+1]);
//			if (frac_discard == 0.) { // either parse error or actual 0.0
//				cerr << "WARNING: 
//			TODO
			if (frac_discard < 0. || frac_discard >= 1.) {
				cerr << "\nERROR: the fraction of discarded points must be between 0 and 1 (not included)" << endl;
				return false;
			}
			frac_retained = 1. - frac_discard;
			i++;
		} else {
			cerr << "\nERROR: Unrecognized option " << argv[i] << "\n";
			cerr << usage_string << flush;
			return false;
		}
	}
	
	if (!found_input) {
		cerr << "\nERROR: missing mandatory option -input\n" ;
	}
	if (!found_format) {
		cerr << "\nERROR: missing mandatory option -coord or -dist\n" ;
	}
	if ((!found_input) || (!found_format)) {
		cerr << usage_string << flush;
		return false;
	}
	
	return true;
}

//##########################################

int main(int argc, char* argv[]){

	string file_in;
	bool coordinates=0;
	int N=0;
	double xx, yy;
	double dd;
	double rd;
	string line;
	int ncoords=0;
	vector<double> X, Y;
         vector<double> D1, D2;
	bool TriangSup=1;
	bool periodicB=0;
	double frac=0.9;

	if (!parse_command_line(file_in, coordinates, frac, argc, argv)) {
		exit(EXIT_FAILURE);
	};

	ifstream file_in_1(file_in.c_str());
	double MAXdist;

	long int Ntemp=0;
	vector<double> Dist;

         // store the input file in a vector: X for coordinates, Dist for distances 
	// and generate vectors D1 D2 containing the first and second neighbour for each point

	if(coordinates){
		getline(file_in_1, line);
		stringstream sline(line);
		while (sline >> xx){
                  	ncoords++;
			X.push_back(xx);
		}
		N++;
		while(getline(file_in_1, line)){
			stringstream sline(line);
			while (sline >> xx){
				X.push_back(xx);
			}
			N++;
		}
		if (file_in_1.fail() && !(file_in_1.eof())) {
			cout << "Errore di lettura!" << ' ' << N << endl;
		}  
		//cout<<" * DO you want periodic boundary conditions? (YES=1, NO=0)  PER ORA METTI SEMPRE NO  ";
		//cin>>periodicB;  
		//cout<<endl;

         }
	else{    
		while(true) {//dddd
			file_in_1 >> xx >> yy >> dd;
			//file_in_1 >> dd;
			if (file_in_1.good()) {
				Ntemp++;
				if(dd==0) {
					rd=(double)rand()/RAND_MAX;        
					rd=rd*0.000005; //qui va cambiato!
					Dist.push_back(dd+rd);
				} else {
					Dist.push_back(dd);
				}
			} else if (file_in_1.eof()) {
				break;
			} else {
				cout << "Errore di lettura!" << ' ' << N << endl;
				exit(EXIT_FAILURE);
			}
		}
		if(xx>yy) TriangSup=0;
		cout << "xx=" << xx << ", yy=" << yy << ", TriangSup=" << TriangSup << endl;
		cout << "Ntemp=" << Ntemp << endl;  

		MAXdist=*max_element(Dist.begin(),Dist.end());
		N=(int)((1.+sqrt(1.+8.*Ntemp))*0.5);
		//cout<<"Number of points: "<<N<<endl;
	}

	// RESHUFFLE THE DATASET

	vector<int> IND;
	IND.reserve(N);
         for(int i=0; i<N; i++){
		IND.push_back(i);
	}
	std::random_shuffle(IND.begin(), IND.end());

	// BLOCK ANALYSIS

//	int NBOX[]={1,2,3,4,5,6,7,8,9,10,11,12,13,14,15,16,18,20};//nnnn
//	int NBOX[]={1,2};
	int NBOX[]={1};

	ofstream file_ba("block_analysis.dat");

	int Ndat=sizeof(NBOX) / sizeof(NBOX[0]);
    int N_retained;
         
         double AVE_D[Ndat];
         double VAR_D[Ndat];

	double dim;
	double dim_tot;

	for(int i=0; i<Ndat; i++){
         	AVE_D[i]=0;
		VAR_D[i]=0;	
	}

	cout<<endl;

	for(int i=0; i<Ndat; i++){

		int nbox=NBOX[i];
		int Npoints=N/nbox;
		double ave_temp=0;
		double var_temp=0;
		cout<<"nbox"<<' '<<nbox<<endl;
		cout<<endl;

		for(int box=0; box<nbox; box++){
				
			if(coordinates){

				vector<int> IND_loc(IND.begin()+(Npoints*box),IND.begin()+(Npoints*(box+1)));
				vector<double> D1_loc, D2_loc;		    
				vector<double> X_loc;
				X_loc.reserve(Npoints*ncoords);
				
				for (int j=0; j<IND_loc.size(); j++){
					int ind=IND_loc[j];

					for (int k=0; k<ncoords; k++) {
						X_loc.push_back(X.at(ind*ncoords+k));
					}
				}
				assert(X_loc.size()==Npoints*ncoords);
				
				find_nearest_coo( D1_loc, D2_loc, X_loc, Npoints, ncoords, periodicB); 

				compute_d( D1_loc, D2_loc, dim, Npoints, frac, nbox, N_retained);
				AVE_D[i]+=dim;
				VAR_D[i]+=dim*dim;
			}else{
				vector<int> IND_loc(IND.begin()+(Npoints*box),IND.begin()+(Npoints*(box+1)));
				vector<double> D1_loc, D2_loc;		    
				vector<double> Dist_loc;
				Dist_loc.reserve(Npoints*(Npoints-1)/2);

				for (int j=0; j<IND_loc.size(); j++){
					for (int k=j+1; k<IND_loc.size(); k++){
						int ind1=IND_loc[j];
						int ind2=IND_loc[k];
						double dist=DistValue(ind1,ind2,N,Dist,TriangSup);
						Dist_loc.push_back(dist);
					}
				}
				assert(Dist_loc.size()==Npoints*(Npoints-1)/2);
				
				find_nearest_dist(D1_loc, D2_loc, Dist_loc, Npoints, TriangSup);

				compute_d( D1_loc, D2_loc, dim, Npoints, frac, nbox, N_retained);
				AVE_D[i]+=dim;
				VAR_D[i]+=dim*dim;
			}
			
		}

		double a=AVE_D[i]/NBOX[i];
		double b=VAR_D[i]/NBOX[i];

		file_ba<<Npoints<<' '<<a<<' '<<sqrt(b-a*a)<<endl;

		if(i==0) dim_tot=dim;
	}

	int upper_bound=int(dim_tot+10);
	int lower_bound=max(int(dim_tot-10),0);

	file_ba.close();


	// block analysis plot

	/*ofstream file_gpl_fun("S_set.gpl");
    file_gpl_fun<<fixed;
	file_gpl_fun.precision(2);
	file_gpl_fun<< "set key top left box lw 1  lc rgb \"#7F7F7F\" font \",10\" spacing 5" <<endl;
	file_gpl_fun<< "set border 4095 lw 1 lc rgb \"#7F7F7F\" " <<endl; 
	file_gpl_fun<< "set title \"S set "<<file_in<<"\" font \",20\"" <<endl;
	file_gpl_fun<< "p \'fun.dat\' lc rgb \"#7F7F7F\" pt 7 not, "<<"\"<head -"<<N_retained<<" 'fun.dat'\" lc rgb \"#DC143C\" pt 7 t \"S set\", "<<dim_tot<<"*x"<<" lw 2 lc rgb \"#00BFFF\" t \" "<<dim_tot<<"*x\"" <<endl;
	system("gnuplot -persist S_set.gpl");

	file_gpl_fun.close();


	ofstream file_gpl_ba("block_analysis.gpl");

	file_gpl_ba<< "set key top right box lw 1  lc rgb \"#7F7F7F\" font \",10\" spacing 10" <<endl;
	file_gpl_ba<< "set border 4095 lw 1 lc rgb \"#7F7F7F\" " <<endl;
	file_gpl_ba<< "set grid lw 1" <<endl;
	file_gpl_ba<< "set yrange["<<lower_bound<<":"<<upper_bound<<"]"<<endl; 
	file_gpl_ba<< "set title \"block analysis "<<file_in<<"\" font \",20\"" <<endl;
	file_gpl_ba<< "set xlabel \"N\" font \",15\"" <<endl;
	file_gpl_ba<< "set ylabel \"d\" font \",15\" rotate by 0" <<endl;
	file_gpl_ba<< "p \'block_analysis.dat\' u 1:2 w lp lw 2 lc rgb \"#DC143C\" not, '' u 1:2:3 w e lc rgb \"#DC143C\" not, "<< dim_tot<<" lw 2 lc rgb \"#00BFFF\" t \"  full dataset dimension\"" <<endl;
	system("gnuplot -persist block_analysis.gpl");

	file_gpl_ba.close();*/

		
	return 0;


	
}
