# Supplementary material for: The intrinsic dimension of protein sequence evolution
Source: PLoS Comput Biol. 2019 Apr 8;15(4):e1006767. doi: 10.1371/journal.pcbi.1006767 (PMC6472826; doi:10.1371/journal.pcbi.1006767)
Supplement: S1 File — The archive contains the following files we used to run the ID analysis: (i) a readme file, (ii) a shell script file, (iii) a fasta file containing protein sequences, (iv) the main c++ file for the analysis. (ZIP) [file pcbi.1006767.s003.zip › PIPELINE/readme.txt]

#### README - how to run the pipeline. ###

# The PIPELINE.zip file contains the followings:

     ID_pipeline.sh
     TWO-NN_proteins.cc
     
 TEST DATASET:
     seq.fasta
  
### How to run:
The file you need to run is ID_pipeline.sh ; this script calls an external c++ program (two_NN_proteins.cc). This program is compiled automatically by the script.

0) Check Third Party software
We use 3 programs that should be installed in you computerL
- BLAST (blastp and makeblastdb, both in the BLAST+ suite)
- GNUPLOT 5.0
- G++ cpp compiler

1) Once these programs are installed, you must CHECK if the programs are called correctly by our scripts, by changing the name of the executable in the header. The default executables are:
   makeblastdb_command="makeblastdb "  #command you need to run makeblastdb
   blastp_command="blastp "            #command you need to run blastp
   gnuplot_command="gnuplot "  #command you need to run gnuplot
   gplusplus_command="g++ "    #command you need to compiile with g++

2) Run ID_pipeline.sh by typing:
. ID_pipeline.sh seq.fasta

The script produces as an output the minimum and maximum estimated value of the ID of the set of sequences in seq.fasta. It also produces  a graphic output illustrating the quality of the fits required in the ID estimate.


#NOTES

BLAST 2.2.30+
CD-HIT version 4.7
